# Supplementary material for: Multiple Clonostachys rosea UDP-Glycosyltransferases Contribute to the Production of 15-Acetyl-Deoxynivalenol-3-O-Glycoside When Confronted with Fusarium graminearum
Source: J Fungi (Basel). 2023 Jul 2;9(7):723. doi: 10.3390/jof9070723 (PMC10381798; doi:10.3390/jof9070723)
Supplement: Supplementary file 1 [file jof-09-00723-s001.zip]

Archive with 2 entries (2 files):
- Supplemental File S1 (Supplmentary Tables)_230605.xlsx
- Supplementary File S2 (Supplementary Figures)_230605.pdf
