# Supplementary material for: Multiple Clonostachys rosea UDP-Glycosyltransferases Contribute to the Production of 15-Acetyl-Deoxynivalenol-3-O-Glycoside When Confronted with Fusarium graminearum
Source: J Fungi (Basel). 2023 Jul 2;9(7):723. doi: 10.3390/jof9070723 (PMC10381798; doi:10.3390/jof9070723)
Supplement: Supplementary file 1 [file jof-09-00723-s001.zip › Supplemental File S1 (Supplmentary Tables)_230605.xlsx]

## Sheet: Sup Table S1
Supplemental Table S1: crDNA prepared for in vitro assembly of the ribonucleoprotein complex for each canadidate gene knockout.
CrRNA Name	Protospacer (20bp w/o PAM)	PAM
GT2 5'crRNA	TTCCAGGTACTTTAATATCA	TGG
GT2 3'crRNA	AAAGAGATCATCTAGAACTA	CGG
GT3 5'crRNA	GAAACCATACGTAACACTCA	TGG
GT3 3'crRNA	CAAGCAGAGTAATACTGAGA	CGG
GT4 5'crRNA	TTTAATCTTTCAATCGAAAA	TGG
GT4 3'crRNA	TGGGTTTCGAACTCTAGATA	GGG
GT5 5'crRNA	AGCTTTTCCGGAAGATAGAA	TGG
GT5 3'crRNA	CCGGTAAGACGAAGTCTTGA	CGG
GT6 5'crRNA	AGCAGGCACAGCGACGGGAA	GGG
GT6 3'crRNA	TTGGCCGTCTCCAGAGCACG	TGG
GT7 5'crRNA	GCCAGAGAACATGCGGTGTA	GGG
GT7 3'crRNA	AAGCTTACGGGCTTATATGC	TGG
GT8 5'crRNA	CAGTATCATCTAGTTTGACT	CGG
GT8 3'crRNA	TTATATTATGTGTAATGATG	CGG
GT9 5'crRNA	CGCCTGAATTGTTCGTTGAT	CGG
GT9 3'crRNA	CTTTTTCGGATTAGTATCCG	AGG
GT10 5'crRNA	TATAGCTGCTAAGCTGCACG	TGG
GT10 3'crRNA	AAGCTTGCTGATGTAGGTTA	GGG
GT11 5'crRNA	TATATGAGACTGCCCGCGCG	AGG
GT11 3'crRNA	TGACGAGCTTTTCTAGTAGT	TGG
GT12 5'crRNA	CATACCACTTATAATGTTCG	CGG
GT12 3'crRNA	TTACGCCCATGCGTCTCATA	GGG
GT14 5'crRNA	TCCTGCCGCGAGATGTACTT	TGG
GT14 3'crRNA	AGGTCGGATATAATCAGTGT	AGG
GTALL 5'crRNA	GACGTGCACACGATAAGGTA	AGG
GTALL 3'crRNA	TCACCACGCGCACTAACTTC	AGG

## Sheet: Sup Table S2
Supplemental Table S2: Primer sequences to amplify the hygromycin repair template from Prf-HU2 for each gene knockout candidate and whether they are based off 50 bp or 35 bp microhomology
Name	Hygromycin repair template primer sequences	50mh	35mh
GT7-HygR-F	CATAGGAGAACACTTCTGCAAGGCCGGAATGCCAGAGAACATGCGGTGTTCGACAGAAGATGATATTGA	49
GT7-HygR-R	AGTGATGTAAAAAGGAGTGTGAAAGGTGAATATTTGTTGTGAAATATCCACTATTCCTTTGCCCTCGGAC	50
GT2-HygR-F	CGAACAAACTTCGAGCCACAGGCGGGACCGACTACAGTCGACAGAAGATGATATTGA		37
GT2-HygR-R	AAACTCAAAACTCATGAACCTCACGCTAACCCACTATTCCTTTGCCCTCGGAC		33mh
GT4-HygR-F-2	TGCCAACCTCCCTGGAAACAACAAGCACCATCTTGTCTGAGTATGAGAACTCGACAGAAGATGATATTGA	50
GT4-HygR-R	AAAACTGTTGTCACTATGAATAGAGTTCAAGATCCCGCTATTCCTTTGCCCTCGGAC		37
GT6-HygR-F	CAACGAGCTTCCTCGCGCAAGGCCAGCCTTTCTGTTCGACAGAAGATGATATTGA
GT6-HygR-R	AAATTCAAATGCATAATCCATCAAAGCTCGACGACCCCTATTCCTTTGCCCTCGGAC		37
GT11-HygR-F	GTGCTGTGTTTCATTGTGTTCAGCTCGAGTCGGTGATACCAACCCAAAGCTCGACAGAAGATGATATTGA	50
GT11-HygR-R	TCATATTCAGAGGACCTATCTCGCATGTACATGAACGCTCAAATCTTCCACTATTCCTTTGCCCTCGGAC	50
GT12-HygR-F	CGCATTCGCATGAATTCCGAACCCCGAATATCATACCACTTATAATGTTCTCGACAGAAGATGATATTGA	50
GT12-HygR-R	CATCAAACACACACAGCTAGCTTCGGCTCTTCCATGTAAGAGCGACCCCTATTCCTTTGCCCTCGGAC	48
GTALL-HygR-F	AAGGCTGTCAACGGCCTGGTGGCACAGTCCAAGAATCGACAGAAGATGATATTGA		35
GTALL-HygR-R+	ACACCAGCATATTCACCACGCGCACTAACTTCAGGCTATTCCTTTGCCCTCGGAC		35
GT14-HygR-F	CATAGCAAAGCTTTTCCGGCACTCGTCCTGCCGCGAGATGTACTTCGACAGAAGATGATATTGA	44
GT14-HygR-R	TTTGGCTTCACGTCCTTGGTGATTGAGAGGTCGGATATAATCAGTGTAGGCTATTCCTTTGCCCTCGGAC
GT3-HygR-F	CGGCCTGCTCCATATGCCCAGAATGAGTATGGCCTTGACGTCTTGGATCGACAGAAGATGATATTGA	47
GT3-HygR-R	GTGTTGACGAACGGCATATGCAAGCAGAGTAATACTGAGACGGCTATTCCTTTGCCCTCGGAC	43
GT8-HygR-F	CAATTGTCTGTTTTCAATTCAACAAGGAGAGCAGTATCATCTAGTTTGACTCGACAGAAGATGATATTGA	50
GT8-HygR-R	GAAGTAGCAATAACAATACTTGGAATATCTATACAAGCTCTGGTATACCGCTATTCCTTTGCCCTCGGAC	50
GT9-HygR-F±	TGTCTAGATCGAGGGTTTTCGTACTTATAAACTTTCCATCTAAATGAGTATCGACAGAAGATGATATTGA	50
GT9-HygR-R	CGGTAGTGTCTTTTCCAAATCTAGTTTCTTTTTCGGATTAGTATCCGAGGCTATTCCTTTGCCCTCGGAC	50
GT10-HygR-F-2±	CACACCTACCGCCGACAGACGCAGCCTCGTGCAGCTTAGCAGCTATATACTCGACAGAAGATGATATTGA	50
GT10-HygR-R	AAGCCAAAATTGGGACTAGGTCTAGGAAAGCTTGCTGATGTAGGTTAGGGCTATTCCTTTGCCCTCGGAC	50
GT5-HygR-F **	TCATTGTTTGCTATTTTTTTTGGTGTCCTGTAGCTTTTCCGGAAGATAGATCGACAGAAGATGATATTGA	50
GT5-HygR-R	AACTGTCCTACGGAATGGAATGTATTCTATGACCAAGCTCAACAACTCCGCTATTCCTTTGCCCTCGGAC	50
** removed 1 nucleotide before PAM from primer;
± working off opposing strand (protospacer) & RC to get location on forward strand; don’t delete 1 nucleotide (base off C.Bonner’s design)
+ GTALL Reverse primer did not exactly match Cand 3, 2 nucleotide difference compared to 1, 13
Reference working documents in word for more information, titled:
	Hygromycin Repair Template - Primer Design- All
	Candidates1_3_13_110122
	Candidates2_110122

## Sheet: Sup Table S3
Supplemental Table S3: Primer sequences to confirm if each gene was knocked out using CRISPR/Cas 9.
Internal primers target the gene that we are trying to knock out, therefore a band should not be present. External primers are outside of the gene sequence, a band should be present but at different sizes, depending on the size of the gene. HygInt are primer sequences specific to the hygromycin B gene.
Name	Primer Sequence
GT7-IntF	ATGCCGGGACTTCGCTGATGCTA
GT7-IntR	GCAAGCTCAAGAACTCTGAGCGA
GT7-extF	GCCCACTCATGTATGCACGTCA
GT7-ExtR	GTT CCG ATT CCT ACT CCA AAC TCC C
GT2-IntF	ATGAATCAGTAGCTTCAGAAAATGGAAGC
GT2-IntR	GATGATCTCTTTCCAATCAAGACTTGATCG
GT3-IntF	CGTCGGTGCTTTGCCTCGCC
GT3-IntR	CACGACCCTCTCCTTGAATTTGCTGT
GT3-Ext-F	CAGGTTTAGAGGGAGTTATCTAATACATA
GT3-Ext-R	CCGTTTCCCGAACAACATCC
GTAll-IntF	AGCCACTGGCCACTTCACTCCAATT
GTAll-IntR	TTGGGATGGAAATCGCAGCGCTCATACTC
GT13-Ext-F	AGAACCCTCGGTCGCTTCAAAAT
GT13-Ext-R	CTC CTC GCG CTA CAC TCT GAA A
GT8-Ext-F	CTTGGCCAATTCAGCCATGACTCTATCT
GT8-Ext-R	AGT CAG AGA GGC TTC TAC AAG CTA ACA GTA
GT8-Int-F	TTC TGA AAG GGA GCC GAC GGA AC
GT8-Int-R	GCT CTT TAT CAA GCC CTG GCT CGA AA
GT5-Ext-F	CCC ACC GGT AAA GGT AGA GGA GTA GA
GT5-Ext-R	CCG AGC ACA GTA AGT TGC GTA GAC AAA
GT5-Int-F	CTT GTG ATC TAC AGC AAC CTC AGC CTG
GT5-Int-R	ATT GAA ATC CTG AAG GAT AGC GCC ACG
GT9-Ext-F	GTG TGT CCA TCG AAT CAT ACG ATT CGC AG
GT9-Ext-R	CTT TGG GCG ATG AAA ATG CAT ACC ATA CG
GT9-Int-F	AGA ACC AGA CAT TGA CGT CCT GTG G
GT9-Int-R	GTA TAC CAT AGG CGC TTG CCA AAG GA
GT10-Ext-F	GTT CAT CAC TAG GCA CCA GCG ACT T
GT10-Ext-R	AAA TTG ATG ACC CCA TGT CCT TCC ATC C
GT10-Int-F	CGA TTT CCA CGA ACG ATT CAA CGA TAG CA
GT10-Int-R	GTC TTC GTC GAG TTC GTT TCC TCC A
GT4-Int-F	AGA AGA CCG ACC CAG GTC G
GT4-Int-R	TTC GTA AGC CTC GTC CGT CGT A
GT6-Ext-F	CCC AGG ACC AGA ACC AGG TAT T
GT6-Ext-R	GCT CCA AGG TTT CCA AGA TCG TG
GT6-Int-F	CAC ACT CGA GGC TGA CGG AG
GT6-Int-R	TGC ATC AGC TGC TGC CTC T
GT11-Ext-F	ATC CCA GGA CGG TCT GTT GC
GT11-Ext-R	CCC GAT ACG ACG AGT ATG CCT GTA T
GT11-Int-F	ATGACGTCGGCTCAGGAAGAA
GT11-Int-R	CTC CGC CAG ACT TTG CTT CTT G
GT12-Int-F	ATG GAA GTC CAC CCG CCT AAG
GT12-Int-R	CCC ACT GCC ATG AGA TCC CAA TT
GT14-Ext-F	TGCCTCGGCATAGCAAAGCT
GT14-Ext-R	AGC GTG TTT AAG ACA CCC AAG ATC C
GT14-Int-F	CTC AAT CTG ACG CGC ACG AGA T
GT14-Int-R	TTG GGA TTC ATA CCC TTC CCA GGT
HygInt-F	CCA CTT GTA GCA GTA GCG GC
HygInt-R	GCC CAA GCT GCA TCA TCG AAA

## Sheet: Sup Table S4
Supplemental Table S4: Results of the string search for potential UDP-Gtases in the C. rosea CBS125111v1.0 genome in the JGI database.
Rows highlighted in yellow indicate hits that were considered members of the UDP glycosyltransferase Family 1 (EC 2.4.1.x). Rows highlighted in orange were of interest based on their annotation as trehalose phosphate synthases.
Search Term		Protein Name (see Sup Table 5)	Score	Name	Track	Protein Id	Transcript Id	Location	Scaffold	Start	End	Strand	Annotations	Top template	Description
Glucosyl transferase	1		6.95024	estExt_Genewise1Plus.C_18_t10240	estExt_Genewise1Plus	481351	481560	scaffold_18:260,466-262,090 (-)	scaffold_18	260466	262090	(-)	CAZY:GT1 KOG:KOG1192		UDP-glucuronosyl and UDP-glucosyl transferase					481351
	2	CrUGT10	6.88403	CE257206_1584	null	257207	257416	scaffold_50:6,351-8,252 (-)	scaffold_50	6351	8252	(-)	GO:0008152 GO:0016758 CAZY:GT1 KOG:KOG1192 IPRF:ipr002213 PFD:pf00201		UDP-glucuronosyl and UDP-glucosyl transferase					257207
	3		6.88403	estExt_Genewise1Plus.C_18_t10235	estExt_Genewise1Plus	481346	481555	scaffold_18:254,102-255,725 (+)	scaffold_18	254102	255725	(+)	GO:0008152 GO:0016758 CAZY:GT1 KOG:KOG1192 IPRF:ipr002213 PFD:pf00201		UDP-glucuronosyl and UDP-glucosyl transferase					481346
	4		6.75806	estExt_fgenesh1_pm.C_6_t10119	estExt_fgenesh1_pm	594977	595186	scaffold_6:487,932-489,897 (+)	scaffold_6	487932	489897	(+)	CAZY:GT1 KOG:KOG1192		UDP-glucuronosyl and UDP-glucosyl transferase					594977
	5		6.75806	estExt_fgenesh1_pm.C_110111	estExt_fgenesh1_pm	596941	597150	scaffold_11:475,228-477,047 (-)	scaffold_11	475228	477047	(-)	CAZY:GT1 KOG:KOG1192		UDP-glucuronosyl and UDP-glucosyl transferase					596941
	6		6.75806	estExt_Genewise1Plus.C_24_t10100	estExt_Genewise1Plus	483922	484131	scaffold_24:117,970-119,917 (-)	scaffold_24	117970	119917	(-)	CAZY:GT1 KOG:KOG1192		UDP-glucuronosyl and UDP-glucosyl transferase					483922
	7	CrUGT7	6.65688	fgenesh1_kg.12_#_357_#_Locus8632v1rpkm5.07	fgenesh1_kg	497403	497612	scaffold_12:1,162,910-1,164,508 (-)	scaffold_12	1162910	1164508	(-)	CAZY:GT1 KOG:KOG1192	2iya	OLEANDOMYCIN GLYCOSYLTRANSFERASE	UDP-glucuronosyl and UDP-glucosyl transferase				497403
	8	CrUGT2	6.4349	fgenesh1_kg.34_#_49_#_Locus10451v1rpkm2.65	fgenesh1_kg	501281	501490	scaffold_34:213,634-216,799 (-)	scaffold_34	213634	216799	(-)	GO:0005975 GO:0016758 GO:0030259 CAZY:GT1 KOG:KOG1192 IPRF:ipr004276 PFD:pf03033		UDP-glucuronosyl and UDP-glucosyl transferase					501281
	9	CrUGT12	6.41933	MIX11871_976_31	null	573880	574089	scaffold_23:559,917-562,930 (+)	scaffold_23	559917	562930	(+)	GO:0005975 GO:0016758 GO:0030259 CAZY:GT1 KOG:KOG1192 IPRF:ipr004276 PFD:pf03033		UDP-glucuronosyl and UDP-glucosyl transferase					573880
	10	CrUGT6	6.41933	estExt_Genewise1.C_21_t10088	estExt_Genewise1	451096	451305	scaffold_21:94,623-97,900 (-)	scaffold_21	94623	97900	(-)	GO:0005975 GO:0016758 GO:0030259 CAZY:GT1 KOG:KOG1192 IPRF:ipr004276 PFD:pf03033		UDP-glucuronosyl and UDP-glucosyl transferase					451096
	11		6.37175	fgenesh1_pm.35_#_8	fgenesh1_pm	560998	561207	scaffold_35:40,210-41,909 (-)	scaffold_35	40210	41909	(-)	GO:0008152 GO:0016758 CAZY:GT1 KOG:KOG1192 KEGGEC:ec:2.4.1.17 IPRF:ipr002213 PFD:pf00201		UDP-glucuronosyl and UDP-glucosyl transferase					560998
	12	CrUGT5	6.37175	MIX3553_39_53	null	565562	565771	scaffold_11:503,201-505,072 (-)	scaffold_11	503201	505072	(-)	GO:0008152 GO:0016758 CAZY:GT1 KOG:KOG1192 KEGGEC:ec:2.4.1.17 IPRF:ipr002213 PFD:pf00201		UDP-glucuronosyl and UDP-glucosyl transferase					565562
	13	CrUGT9	6.36049	estExt_fgenesh1_pm.C_110328	estExt_fgenesh1_pm	597105	597314	scaffold_11:1,408,749-1,413,998 (+)	scaffold_11	1408749	1413998	(+)	GO:0005975 GO:0016758 GO:0030259 CAZY:GT1 KOG:KOG1192 KEGGEC:ec:2.4.1.173 IPRF:ipr001849 IPRF:ipr004182 IPRF:ipr004276 PFD:pf00169 PFD:pf02893 PFD:pf03033		UDP-glucuronosyl and UDP-glucosyl transferase					597105
	14	CrUGT3	6.36049	estExt_Genewise1Plus.C_7_t40291	estExt_Genewise1Plus	472238	472447	scaffold_7:2,287,787-2,292,604 (-)	scaffold_7	2287787	2292604	(-)	GO:0005975 GO:0016758 GO:0030259 CAZY:GT1 KOG:KOG1192 KEGGEC:ec:2.4.1.173 IPRF:ipr003903 IPRF:ipr004276 PFD:pf02809 PFD:pf03033		UDP-glucuronosyl and UDP-glucosyl transferase					472238
	15	CrUGT8	6.31334	estExt_Genewise1Plus.C_9_t10402	estExt_Genewise1Plus	473884	474093	scaffold_9:649,028-651,697 (-)	scaffold_9	649028	651697	(-)	GO:0001584 GO:0005975 GO:0007186 GO:0007601 GO:0016021 GO:0016758 GO:0030259 CAZY:GT1 KOG:KOG1192 IPRF:ipr001760 IPRF:ipr004276 PFD:pf03033		UDP-glucuronosyl and UDP-glucosyl transferase					473884
	16	CrUGTs 1 & 4 & 11	6.25256	fgenesh1_kg.4_#_1085_#_Locus1121v1rpkm109.04	fgenesh1_kg	493176	493385	scaffold_4:3,232,677-3,234,292 (-)	scaffold_4	3232677	3234292	(-)	CAZY:GT1 KOG:KOG1192 KEGGEC:ec:2.4.1.17		UDP-glucuronosyl and UDP-glucosyl transferase					493176
Glucosyltransferase	17		7.92354	estExt_Genemark1.C_5_t20331	estExt_Genemark1	540638	540847	scaffold_5:2,577,165-2,579,199 (-)	scaffold_5	2577165	2579199	(-)	CAZY:GT2 KOG:KOG2977 KEGGEC:ec:2.4.1.117 IPRF:ipr001173 PFD:pf00535	5MLZ	Dolichol monophosphate mannose synthase	Glycosyltransferase				540638
	18		7.37167	estExt_Genewise1.C_4_t20348	estExt_Genewise1	433924	434133	scaffold_4:1,000,131-1,002,292 (+)	scaffold_4	1000131	1002292	(+)	CAZY:GT21 KOG:KOG2547 KEGGEC:ec:2.4.1.80	5EJ1	Putative cellulose synthas					433924
	19		7.32392	CE71674_11559	null	71675	71884	scaffold_14:699,429-701,416 (-)	scaffold_14	699429	701416	(-)	GO:0042546 KEGGEC:ec:2.4.1.34 IPRF:ipr009203	6QBQ	Cell wall assembly regulator SMI1	Glucan synthase				71675
	20		7.01275	CE73091_5600	null	73092	73301	scaffold_14:922,708-924,148 (-)	scaffold_14	922708	924148	(-)	GO:0003723 GO:0003743 GO:0005737 GO:0006413 KOG:KOG1669 KEGGEC:ec:2.4.1.14 IPRF:ipr001040 PFD:pf01652	2JGB	EUKARYOTIC TRANSLATION INITIATION FACTOR 4E TYPE 2	sucrose-phosphate synthase				73092
	21	CrUTPS 1	6.89686	CE301966_32011	null	301967	302176	scaffold_9:216,286-219,453 (-)	scaffold_9	216286	219453	(-)	GO:0003824 GO:0005992 GO:0008152 CAZY:GT20 KOG:KOG1050 KEGGEC:ec:2.4.1.15 IPRF:ipr001830 IPRF:ipr003337 IPRF:ipr006379 PFD:pf00982 PFD:pf02358	5hut	Alpha,alpha-trehalose-phosphate synthase [UDP-forming]	GT20				301967
	22	CrUTPS 2	6.79943	e_gw1.12.688.1	Genewise1Plus	409634	409843	scaffold_12:1,352,540-1,354,248 (+)	scaffold_12	1352540	1354248	(+)	GO:0003824 GO:0003825 GO:0005992 CAZY:GT20 KOG:KOG1050 KEGGEC:ec:2.4.1.15 IPRF:ipr001830 IPRF:ipr012766 PFD:pf00982	5hut	Alpha,alpha-trehalose-phosphate synthase [UDP-forming]	GT20				409634
	23		6.74196	fgenesh1_kg.9_#_423_#_Locus4492v1rpkm22.26	fgenesh1_kg	496383	496592	scaffold_9:1,622,941-1,628,146 (+)	scaffold_9	1622941	1628146	(+)	GO:0003980 GO:0006486 CAZY:GT24 KOG:KOG1879 KEGGEC:ec:2.4.1.- IPRF:ipr009448 PFD:pf06427	5mzo	UDP-glucose-glycoprotein glucosyltransferase-like protein	Not an enzyme				496383
	24		6.70134	gm1.9147_g	Genemark1	527951	528160	scaffold_9:1,650,206-1,656,199 (-)	scaffold_9	1650206	1656199	(-)	GO:0000148 GO:0003843 GO:0006075 GO:0016020 CAZY:GT48 KOG:KOG0916 KEGGEC:ec:2.4.1.34 IPRF:ipr003440 PFD:pf02364	6e67.2	Beta-2 adrenergic receptor,Endolysin,Guanine nucleotide-binding protein G(s) subunit alpha isoforms short,Beta-2 adrenergic receptor chimera					527951
	25		6.6359	CE116570_13650	null	116571	116780	scaffold_2:1,731,055-1,733,742 (-)	scaffold_2	1731055	1733742	(-)	GO:0004373 GO:0005978 CAZY:GT3 KOG:KOG3742 KEGGEC:ec:2.4.1.11 IPRF:ipr008631 PFD:pf05693	4KQM	yeast glycogen synthase E169Q mutant in complex with glucose and UDP					116571
	26		6.60625	estExt_Genemark1.C_2_t30146	estExt_Genemark1	537963	538172	scaffold_2:3,629,950-3,631,322 (+)	scaffold_2	3629950	3631322	(+)	GO:0016051 GO:0016758 CAZY:GT8 KOG:KOG1950 KEGGEC:ec:2.4.1.186 IPRF:ipr002495 PFD:pf01501	3u2w	glycogenin					537963
Glycosyl transferase	27		7.03584	estExt_fgenesh1_pm.C_250046	estExt_fgenesh1_pm	599623	599832	scaffold_25:166,562-168,639 (-)	scaffold_25	166562	168639	(-)	GO:0008963 GO:0016021 KOG:KOG2788 KEGGEC:ec:2.7.8.15 IPRF:ipr000715 PFD:pf00953	6bw5	UDP-N-acetylglucosamine--dolichyl-phosphate N-acetylglucosaminephosphotransferase	GT40	long fatty chain is substrate			599623
	28		6.78731	estExt_Genewise1.C_290367	estExt_Genewise1	563951	564160	scaffold_1:4,023,241-4,026,974 (+)	scaffold_1	4023241	4026974	(+)	GO:0016758 GO:0020037 GO:0046914 CAZY:GT2 KOG:KOG2571 KEGGEC:ec:2.4.1.16 IPRF:ipr001199 IPRF:ipr004835 PFD:pf00173 PFD:pf03142		Chitin synthase					563951
	29		6.78517	MIX1942_13637_23	null	453933	454142	scaffold_29:444,433-447,037 (+)	scaffold_29	444433	447037	(+)	GO:0004100 GO:0006031 GO:0016758 CAZY:GT2 KOG:KOG2571 KEGGEC:ec:2.4.1.16 IPRF:ipr004834 IPRF:ipr004835 IPRF:ipr013616 PFD:pf01644 PFD:pf03142 PFD:pf08407	4p00	Chitin synthase					453933
	30		6.73557	estExt_Genewise1.C_1_t50085	estExt_Genewise1	487178	487387	scaffold_39:43,178-47,443 (-)	scaffold_39	43178	47443	(-)	GO:0004100 GO:0006031 CAZY:GT2 KOG:KOG2571 KEGGEC:ec:2.4.1.16 IPRF:ipr004834 IPRF:ipr013616 PFD:pf01644 PFD:pf08407		Chitin synthase					487178
	31		6.72149	CE122781_61739	null	122782	122991	scaffold_2:2,309,261-2,312,523 (-)	scaffold_2	2309261	2312523	(-)	GO:0004100 GO:0006031 CAZY:GT2 KOG:KOG2571 KEGGEC:ec:2.4.1.16 IPRF:ipr004834 IPRF:ipr013616 PFD:pf01644 PFD:pf08407		Chitin synthase					122782
	32		6.72149	e_gw1.14.423.1	Genewise1Plus	411456	411665	scaffold_14:91,941-94,807 (+)	scaffold_14	91941	94807	(+)	GO:0004100 GO:0006031 CAZY:GT2 KOG:KOG2571 KEGGEC:ec:2.4.1.16 IPRF:ipr004834 IPRF:ipr013616 PFD:pf01644 PFD:pf08407		Chitin synthase					411456
	33		6.72149	estExt_Genewise1Plus.C_390052	estExt_Genewise1Plus	496501	496710	scaffold_10:148,199-151,519 (-)	scaffold_10	148199	151519	(-)	GO:0004100 GO:0006031 CAZY:GT2 KOG:KOG2571 KEGGEC:ec:2.4.1.16 IPRF:ipr004834 IPRF:ipr013616 PFD:pf01644 PFD:pf08407		Chitin synthase					496501
	34		6.72149	fgenesh1_kg.10_#_48_#_Locus1560v1rpkm79.07	fgenesh1_kg	427145	427354	scaffold_1:2,786,763-2,788,610 (-)	scaffold_1	2786763	2788610	(-)	GO:0009058 TCDB:2.A.38.4.5 CAZY:GT4 KOG:KOG1111 KEGGEC:ec:2.4.1.198 IPRF:ipr001296 IPRF:ipr013234 PFD:pf00534 PFD:pf08288		phosphatidylinositol N-acetylglucosaminyltransferase					427145
	35		6.70998	fgenesh1_kg.2_#_672_#_Locus5076v1rpkm18.25	fgenesh1_kg	490640	490849	scaffold_2:2,167,695-2,168,761 (+)	scaffold_2	2167695	2168761	(+)	GO:0005975 GO:0016758 GO:0030246 GO:0030259 CAZY:GT1 KOG:KOG3349 KEGGEC:ec:2.4.1.141 IPRF:ipr007235 PFD:pf04101		acetylglucosaminyldiphosphodolichol N-acetylglucosaminyltransferase					490640
	36		6.60154	CE18623_75032	null	18624	18833	scaffold_1:3,472,735-3,478,446 (+)	scaffold_1	3472735	3478446	(+)	GO:0003774 GO:0005507 GO:0005524 GO:0016459 GO:0016758 GO:0020037 GO:0046914 CAZY:GT2 KOG:KOG2571 CAZY:Myosin_motor KEGGEC:ec:2.4.1.16 IPRF:ipr001199 IPRF:ipr001609 IPRF:ipr002355 IPRF:ipr004835 IPRF:ipr014876 PFD:pf00063 PFD:pf00173 PFD:pf03142 PFD:pf08766		Chitin synthase					18624
	37		6.60154	MIX653_73_75	null	562662	562871	scaffold_1:1,201,876-1,207,061 (-)	scaffold_1	1201876	1207061	(-)	GO:0003774 GO:0005524 GO:0016459 GO:0016758 GO:0020037 GO:0046914 CAZY:GT2 KOG:KOG2571 CAZY:Myosin_motor KEGGEC:ec:2.4.1.16 IPRF:ipr001199 IPRF:ipr001609 IPRF:ipr004835 IPRF:ipr014876 PFD:pf00063 PFD:pf00173 PFD:pf03142 PFD:pf08766		Chitin synthase					562662
	38		6.59562	estExt_fgenesh1_pg.C_3_t30010	estExt_fgenesh1_pg	18792	19001	scaffold_1:3,464,405-3,470,357 (-)	scaffold_1	3464405	3470357	(-)	GO:0003774 GO:0005524 GO:0005622 GO:0006355 GO:0008134 GO:0016459 GO:0016758 GO:0020037 GO:0046914 CAZY:GT2 KOG:KOG2571 CAZY:Myosin_motor KEGGEC:ec:2.4.1.16 IPRF:ipr001199 IPRF:ipr001609 IPRF:ipr002078 IPRF:ipr004835 IPRF:ipr014876 PFD:pf00063 PFD:pf00173 PFD:pf03142 PFD:pf08766		Chitin synthase					18792
	39		6.59562	gw1.12.965.1	Genewise1	603796	604005	scaffold_3:3,219,835-3,221,131 (-)	scaffold_3	3219835	3221131	(-)	CAZY:GT64 KOG:KOG2264 KEGGEC:ec:2.4.1.223 IPRF:ipr015338 PFD:pf09258	1omz	glucuronosyl-galactosyl-proteoglycan 4-alpha-N-acetylglucosaminyltransferase	GT64	2.4.1.224			603796
	40		6.59562	estExt_Genewise1Plus.C_3_t50341	estExt_Genewise1Plus	371919	372128	scaffold_12:451,523-452,429 (+)	scaffold_12	451523	452429	(+)	CAZY:GT64 KOG:KOG2264 KEGGEC:ec:2.4.1.223 IPRF:ipr015338 PFD:pf09258	1omx	glucuronosyl-galactosyl-proteoglycan 4-alpha-N-acetylglucosaminyltransferase	GT64	2.4.1.224			371919
	41		6.58505	e_gw1.12.797.1	Genewise1Plus	464592	464801	scaffold_3:3,482,163-3,483,319 (-)	scaffold_3	3482163	3483319	(-)	CAZY:GT64 KOG:KOG2264 KEGGEC:ec:2.4.1.223 IPRF:ipr015338 PFD:pf09258	1omx	glucuronosyl-galactosyl-proteoglycan 4-alpha-N-acetylglucosaminyltransferase	GT64	2.4.1.224			464592
	42		6.57604	fgenesh1_kg.4_#_954_#_Locus5182v1rpkm17.66	fgenesh1_kg	409624	409833	scaffold_12:1,377,566-1,380,447 (-)	scaffold_12	1377566	1380447	(-)	GO:0006506 GO:0016021 GO:0017176 KOG:KOG1183 KEGGEC:ec:2.4.1.198 IPRF:ipr007720 PFD:pf05024		N-acetylglucosaminyltransferase complex, subunit PIG-Q/GPI1, required for phosphatidylinositol biosynthesis					409624
	43		6.50973	CE18791_87417	null	493045	493254	scaffold_4:2,853,563-2,855,272 (+)	scaffold_4	2853563	2855272	(+)	GO:0006506 GO:0016021 GO:0017176 KOG:KOG3059 KEGGEC:ec:2.4.1.198 IPRF:ipr009450 PFD:pf06432		N-acetylglucosaminyltransferase complex, subunit PIG-C/GPI2, required for phosphatidylinositol biosynthesis					493045
	44		6.38004	gm1.11156_g	Genemark1	529960	530169	scaffold_14:295,972-296,686 (-)	scaffold_14	295972	296686	(-)	GO:0004550 GO:0005524 GO:0006183 GO:0006228 GO:0006241 KOG:KOG0888 KEGGEC:ec:2.7.4.6 IPRF:ipr001564 PFD:pf00334		Nucleoside diphosphate kinase					529960
Glycosyltransferase	45		7.04334	estExt_Genewise1.C_17_t10053	estExt_Genewise1	449139	449348	scaffold_17:63,885-65,924 (+)	scaffold_17	63885	65924	(+)	CAZY:GT1		GlycosylTransferase Family 1					449139
	46		7.04334	estExt_Genewise1Plus.C_8_t10041	estExt_Genewise1Plus	472534	472743	scaffold_8:66,137-68,167 (-)	scaffold_8	66137	68167	(-)	CAZY:GT1		GlycosylTransferase Family 1					472534
	47		6.94582	CE6132_1271	null	6133	6342	scaffold_1:1,935,858-1,937,513 (+)	scaffold_1	1935858	1937513	(+)	CAZY:GT1 KOG:KOG3339 KEGGEC:ec:2.4.1.141 IPRF:ipr013969 PFD:pf08660		Predicted glycosyltransferase	N-acetylglucosaminyldiphosphodolichol N-acetylglucosaminyltransferase				6133
	48		6.94582	CE180941_495	null	180942	181151	scaffold_3:3,447,873-3,450,167 (-)	scaffold_3	3447873	3450167	(-)	CAZY:GT2 KOG:KOG2571 KEGGEC:ec:2.4.1.212		Chitin synthase					180942
	49		6.94582	estExt_Genewise1Plus.C_260342	estExt_Genewise1Plus	484726	484935	scaffold_26:450,220-452,381 (-)	scaffold_26	450220	452381	(-)	CAZY:GT2 KOG:KOG2571 KEGGEC:ec:2.4.1.212		Chitin synthase					484726
	50		6.86854	fgenesh1_kg.1_#_160_#_Locus8630v1rpkm5.07	fgenesh1_kg	489006	489215	scaffold_1:1,108,814-1,110,793 (+)	scaffold_1	1108814	1110793	(+)	CAZY:GT1		GT1

## Sheet: Sup Table S5
Supplemental Table S5: Summary of the conservation of ligand binding and catalytic residues across the 19 targeted putative Family 1 UDP-Glycosyltransferases from C. rosea.
Os70 and UGT51 catalytic resides shown in red font. Green shading referes to Os70 or Os70-like; blue shading refers to UGT51 or UGT51-like; grey shading indicates not identitcal to either Os70 or UGT51; white shading indicates identical in/to both Os70 and UFT51. *Genes found in the JGI database (Sup Table 4) were aligned to the shotgun sequences of ACM941 (Demissie et al., 2020) yielding the fas…
* Demissie et al., 2020
C. rosea CBS125111v1.0 jgi PROTEIN ID (From Supplemental Table 4)	Assigned Protein Name	Amino Acid Resides (number or type)								Modelling Template	% Identity of CBS125111v1.0 protein to ACM941 RNAseq Data (*)	ACM941 fasta entry *	ACM941 gene ID **
	Os70	26	27	120	291	361	366	385	386
	UGT51	751	752	847	998	1069	1074	1093	1094
	Os70	G	H	D	T	H	S	D	Q	5TMD		Why are there some codes that match here?
	UGT51	G	D	S	S	H	T	D	Q	5GL5
493176	CrUGT1	G	H	D	T	N	S	D	K	2IYA	93	JACYFL010000055.1	scf_055.r.213883
501281	CrUGT2	T	H	D	T	H	S	D	Q	6LNF	94	JACYFL010000025.1	scf_025.r.655870
472238	CrUGT3	T	H	D	T	H	S	D	Q	5V2K	93	JACYFL010000016.1	scf_016.r.712528
493176	CrUGT4	G	H	E	T	N	G	D	H	2IYA	94	JACYFL010000472.1	scf_472.r.2070
565562	CrUGT5	G	D	S	S	H	T	D	Q	5XVM	91	JACYFL010000004.1	scf_004.f.484466
451096	CrUGT6	G	D	N	S	H	T	D	Q	5GL5	91	JACYFL010000010.1	scf_010.r.539615
497403	CrUGT7	G	D	N	S	H	T	D	Q	5GL5	94	JACYFL010000005.1	scf_005.f.859807
473884	CrUGT8	G	D	N	S	H	T	D	Q	1PNV/5Gl5	93	JACYFL010000030.1	scf_030.f.8134
597105	CrUGT9	G	D	N	S	H	T	D	Q	5GL5	92	JACYFL010000032.1	scf_032.r.200735
257207	CrUGT10	G	D	N	S	H	T	D	Q	5GL5	94	JACYFL010000013.1	scf_013.r.885225
493176	CrUGT11	G	Q	D	S	H	S	D	T	6LZX	94	JACYFL010000126.1	scf_126.r.19073
573880	CrUGT12	G	Q	D	T	H	S	D	T	6KVL	92	JACYFL010000028.1	scf_028.r.584101
	CrUGT13	G	L	D	S	H	T	D	L	5GL5
	CrUGT14	G	L	D	S	H	C	D	L	5GL5
	CrUGT15	G	L	D	S	H	C	D	L	5GL5/2IYA
	CrUGT16	G	L	D	S	H	C	D	L	5GL5
	CrUFT17	G	L	D	S	H	C	D	L	5GL5
	CrUGT18	G	F	E	S	H	C	D	T	6O86
	CrUGT19	G	L	E	S	H	C	D	L	5GL5
301967	CrUTPS1										99	JACYFL010000005.1	scf_005.r.669569
409634	CrUTPS2										97	JACYFL010000030.1	scf_030.f.441167

## Sheet: Sup Table S6
Supplemental Table S6: Statistical Evaluation of Mass Spectroscopic Analysis of 15-ADON-3G Levels
Significant (p values < 0.01) decreases in 15-ADON-3G levels compared to WT are highlighted in green.
Knock Out Strain (KO)	Reps (n)	Avergae Normalized Peak Area 15-ADON-3G	Standard Deviation	p-value from T-test of KO vs WT	p value from Mann-Whitney test of KO vs WT
WT	9	0.06	0.014	na	na
CrUGT1	6	0.051	0.018	0.3100	0.3173
CrUGT2	9	0.058	0.018	0.8023	0.7949
CrUGT3	5	0.027	0.006	0.0001	0.0034
CrUGT6	6	0.031	0.01	0.0004	0.0026
CrUGT7	5	0.049	0.011	0.1164	0.1835
CrUGT8	12	0.061	0.015	0.9719	0.8572
CrUGT9	9	0.038	0.009	0.0017	0.0027
CrUTPS1	10	0.044	0.019	0.052	0.0658
CrUTPS2	6	0.043	0.02	0.0935	0.0672
